# Supplementary material for: GhNRPB3 Negatively Regulates Drought and Salt Tolerance in Cotton
Source: Plants (Basel). 2025 Aug 19;14(16):2575. doi: 10.3390/plants14162575 (PMC12389714; doi:10.3390/plants14162575)
Supplement: Supplementary file 1 [file plants-14-02575-s001.zip]

Archive with 1 entries (1 files):
- plants-3795401-supplementary.pdf
